# Supplementary material for: Duration and urgency of transfer in births planned at home and in freestanding midwifery units in England: secondary analysis of the Birthplace national prospective cohort study
Source: BMC Pregnancy Childbirth. 2013 Dec 5;13:224. doi: 10.1186/1471-2393-13-224 (PMC4029797; doi:10.1186/1471-2393-13-224)
Supplement: Additional file 1 — Table showing interventions and outcomes in births within 60 minutes of start of OU care after transfer, as a proportion of transfers from home, FMUs and AMUs. This table shows the data provided in Table 4 alongside comparable data on transfers from AMU. [file 1471-2393-13-224-S1.xlsx]

## Sheet: Sheet1
Additional file 1: Table S1 Interventions and outcomes in births within 60 minutes of start of OU care after transfer, as a proportion of transfers from home, FMUs and AMUs
		Instrumental birth			Caesarean birth			Adverse neonatal outcome1			Apgar <7 at 5 minutes
	Transfers	n	%2	95% CI	n	%2	95% CI	n	%2	95% CI	n	%2	95% CI
Home (n=16415 births3)
Potentially urgent transfers (before birth)	633	82	13.4	10.2-16.6	17	2.8	1.5-4.1	16	2.7	1.0-4.5	9	1.5	0.4-2.6
Non-urgent transfers (before birth)	844	9	1	0.3-1.6	1	0.2	0.0-0.5	1	0.1	0.0-0.3	2	0.2	0.0-0.6
All transfers starting before birth	2181	105	4.9	3.7-6.0	36	1.9	1.1-2.7	21	1.2	0.5-1.9	17	1	0.4-1.6
FMU (n=11085 births3)
Potentially urgent transfers (before birth)	616	100	15.7	13.0-18.3	15	3	1.2-4.9	11	1.8	0.6-3.0	6	1	0.1-1.9
Non-urgent transfers (before birth)	656	5	0.6	0.1-1.1	3	0.4	0.0-0.8	0	0		0	0
All transfers starting before birth	1760	118	6.3	5.2-7.5	31	1.8	1.2-2.5	15	0.8	0.4-1.2	6	0.3	0.1-0.6
AMU (n=16449 births3)
Potentially urgent transfers (before birth)	1163	238	19.9	16.5-23.3	30	2.8	1.5-4.0	14	1	0.4-1.6	8	1.2	0.0-2.5
Non-urgent transfers (before birth)	1353	9	0.8	0.2-1.4	6	0.3	0.0-0.7	2	0.1	0.0-0.3	1	0.1	0.0-0.2
All transfers starting before birth	3414	272	7.5	5.9-9.2	67	1.8	1.2-2.4	23	0.6	0.3-0.9	12	0.6	0.1-1.1
1 Intrapartum stillbirth, neonatal admission (within 48 hours of birth) or early neonatal death
2 Weighted % of transfers in that category from each setting
3 Includes only those women with no inconsistencies in recorded transfer times
