# Supplementary material for: Duration and urgency of transfer in births planned at home and in freestanding midwifery units in England: secondary analysis of the Birthplace national prospective cohort study
Source: BMC Pregnancy Childbirth. 2013 Dec 5;13:224. doi: 10.1186/1471-2393-13-224 (PMC4029797; doi:10.1186/1471-2393-13-224)
Supplement: Additional file 2 — Table showing interventions and outcomes in births within 60 minutes of start of OU care after transfer, as a proportion of all births planned at home, in FMUs and AMUs. The same data as in additional file 1: Table S1, but as a proportion of all births planned in each setting. [file 1471-2393-13-224-S2.xlsx]

## Sheet: Sheet1
Additional file 2: Table S2 Interventions and outcomes in births within 60 minutes of start of OU care after transfer as a proportion of all births planned at home, in FMUs and AMUs
	Instrumental birth			Caesarean birth			Adverse neonatal outcome1			Apgar <7 at 5 minutes
	n	%2	95% CI	n	%2	95% CI	n	%2	95% CI	n	%2	95% CI
Home (n=16415 births3)
Potentially urgent transfers (before birth)	82	0.51	0.38-0.64	17	0.11	0.05-0.16	16	0.1	0.04-0.17	9	0.06	0.02-0.10
Non-urgent transfers (before birth)	9	0.05	0.00-0.08	1	0.01	0.00-0.03	1	0	0.00-0.01	2	0.01	0.00-0.03
All transfers starting before birth	105	0.63	0.48-0.78	36	0.25	0.14-0.36	21	0.16	0.07-0.24	17	0.13	0.05-0.20
FMU (n=11085 births3)
Potentially urgent transfers (before birth)	100	0.78	0.60-0.96	15	0.15	0.06-0.24	11	0.09	0.03-0.15	6	0.05	0.01-0.09
Non-urgent transfers (before birth)	5	0.03	0.00-0.06	3	0.02	0.00-0.04	0	0		0	0
All transfers starting before birth	118	0.91	0.70-1.13	31	0.27	0.17-0.37	15	0.11	0.05-0.18	6	0.05	0.01-0.09
AMU (n=16449 births3)
Potentially urgent transfers (before birth)	238	1.37	1.04-1.70	30	0.19	0.10-0.28	14	0.07	0.02-0.11	8	0.08	0.00-0.17
Non-urgent transfers (before birth)	9	0.07	0.01-0.12	6	0.03	0.00-0.06	2	0.01	0.00-0.03	1	0.01	0.00-0.02
All transfers starting before birth	272	1.57	1.22-1.93	67	0.38	0.25-0.51	23	0.12	0.06-0.18	12	0.12	0.02-0.22
1 Intrapartum stillbirth, neonatal admission (within 48 hours of birth) or early neonatal death
2 Weighted % of all births planned in each setting
3 Includes only those women with no inconsistencies in recorded transfer times
